# Supplementary material for: Effect of Indole-Containing Pyrazino[2,1-b]quinazoline-3,6-diones in the Virulence of Resistant Bacteria
Source: Antibiotics (Basel). 2023 May 17;12(5):922. doi: 10.3390/antibiotics12050922 (PMC10215404; doi:10.3390/antibiotics12050922)
Supplement: Supplementary file 1 [file antibiotics-12-00922-s001.zip]

Archive with 1 entries (1 files):
- antibiotics-2396549-supplementary.pdf
